# Supplementary material for: Computational approach to discriminate human and mouse sequences in patient-derived tumour xenografts
Source: BMC Genomics. 2018 Jan 5;19:19. doi: 10.1186/s12864-017-4414-y (PMC5755132; doi:10.1186/s12864-017-4414-y)
Supplement: Supplementary file 1 — Molecular data generated - Table detailing which molecular data (WES, RNA-seq or RRBS) were generated for each sample included in the study. (XLSX 39 kb) [file 12864_2017_4414_MOESM1_ESM.xlsx]

## Sheet: Sheet1
Sample	WES	RNA-Seq	RRBS
Case_1_Normal	Yes	No	Yes
Case_1_Tumour	Yes	Yes	Yes
Case_1_PDX1	Yes	Yes	No
Case_1_PDX2	Yes	Yes	No
Case_1_PDX3	Yes	Yes	Yes
Case_2_Normal	Yes	No	Yes
Case_2_Tumour	Yes	Yes	Yes
Case_2_PDX1	Yes	Yes	Yes
Case_3_PDX1	No	Yes	Yes
Case_3_PDX2	No	Yes	Yes
Case_3_PDX3	No	Yes	Yes
Case_4_Normal	Yes	No	No
Case_4_Tumour	Yes	No	No
Case_4_PDX1	Yes	Yes	Yes
Case_4_PDX5	Yes	Yes	Yes
Case_4_PDX6	No	No	No
Case_4_PDX2	Yes	Yes	Yes
Case_4_PDX3	Yes	Yes	Yes
Case_4_PDX4	No	Yes	No
Case_5_Normal	Yes	No	No
Case_5_Tumour	Yes	No	Yes
Case_5_PDX1	No	Yes	No
Case_5_PDX2	Yes	Yes	No
Case_5_PDX3	Yes	Yes	Yes
